# Supplementary material for: Difference in Methylation and Expression of Brain-Derived Neurotrophic Factor in Alzheimer’s Disease and Mild Cognitive Impairment
Source: Biomedicines. 2023 Jan 17;11(2):235. doi: 10.3390/biomedicines11020235 (PMC9953261; doi:10.3390/biomedicines11020235)
Supplement: Supplementary file 1 [file biomedicines-11-00235-s001.zip]

Archive with 1 entries (1 files):
- biomedicines-2100243-supplementary.pdf
